# Supplementary material for: Topological Analysis of MAPK Cascade for Kinetic ErbB Signaling
Source: PLoS One. 2008 Mar 12;3(3):e1782. doi: 10.1371/journal.pone.0001782 (PMC2262155; doi:10.1371/journal.pone.0001782)
Supplement: Table S1 — (0.03 MB XLS) [file pone.0001782.s002.xls]

## Sheet: Sheet1
Table S1. Quantified data of Western blot analyses
No.	Molecules	Cell lines	Inhibitor	time (min)								data (Nos. 1-6 and 8-10, normalized activation; No. 7, signal intensity)
1	phosphorylated ERK	E1	-	0	1	2	3	5	10	20	30	0	7.38817	15.8306	15.0915	12.7606	5.53377	3.22952	1.86999
		E1/4	-	0	1	2	3	5	10	20	30	0	9.03475	18.3411	30.3261	44.0606	23.5418	6.34418	4.31343
2	phosphorylated MEK	E1	-	0	1	2	3	5	10	30		0	0.405965	0.7653	0.886061	0.942581	0.340113	0
		E1/4	-	0	1	2	3	5	10	30		0	0.414225	0.743833	1.26191	1.41478	0.485591	0.319111
3	phosphorylated MEK	E1	U0126	0	1	2	3	5	10	30		0	0.0779008	0.528416	0.660649	0.731354	0.175751	0.00581671
		E1/4	U0126	0	1	2	3	5	10	30		0	0.0775083	0.220044	0.1856	0.411304	0.246093	0
4	Ras-GTP	E1	-	0	1	2	5	10	30			0	0.555388	0.536496	0.761297	0	0.119215
		E1/4	-	0	1	2	5	10	30			0	3.54865	2.3745	1.75783	0.471917	0.486014
5	Rap1-GTP	E1	-	0	0.5	1	2	3	5	10	30	0	0	0.252075	0.508674	0	0	0	0
		E1/4	-	0	0.5	1	2	3	5	10	30	0	0.684161	2.27346	1.65543	0.629213	0.394965	0.899113	0.708813
6	activated B-Raf	E1/4	-	0	1	2	5	10	30			0	0.189007	0.086814	0.433807	0.501697	0.514179
7	phosphorylated ERK	E1	-	5								31456
			U73122	5								55560
		E1/4	-	5								186611
			U73122	5								214134
8	phosphorylated EGFR	E1	-	0	1	2	10	30				0	0.760412	0.400581	1.36129	1.34896
		E1/4	-	0	1	2	10	30				0	0.955871	1.59824	1.41852	1.16996
9	phosphorylated ErbB4	E1/4	-	0	1	2	10	30				0	2.14196	1.8217	0.0515792	0
10	phosphorylated Shc	E1	-	0	1	2	5	10	30			0	0.175608	0.180352	0.206086	0.296936	0.214453
		E1/4	-	0	1	2	5	10	30			0	2.4532	2.83409	2.19992	1.25959	1.2015
The experimental protocol is summarized in Materials and Methods. The numbers correspond to those of Table 1.
We estimated total concentration of each molecule in addition to kinetic parameters at the same time.
Total MEK and ERK were estimated as 5.81 and 63.89, respectively.
Total EGFR, ErbB4, Shc, Grb2-SOS and Ras-GDP were estimated as 17.69, 7.10, 3.76, and 7.35, respectively.
The estimated total concentrations were used in plotting experimental data as activity (% of total protein).
