# Supplementary material for: Topological Analysis of MAPK Cascade for Kinetic ErbB Signaling
Source: PLoS One. 2008 Mar 12;3(3):e1782. doi: 10.1371/journal.pone.0001782 (PMC2262155; doi:10.1371/journal.pone.0001782)
Supplement: Table S2 — (0.02 MB XLS) [file pone.0001782.s003.xls]

## Sheet: TableS3
Table S2. Molecules and initial conditions of the input signal generator model
Symbols	Molecules	Initial values (common in E1 and E1/4 cells)
EGF	Epidermal Growth Factor	10
E1act	S1 activator	0
E1deact	S1 attenuator	0
E2act	S2 activator	0
E2deact	S2 attenuator	0
E3act	S3 activator	0
E3deact	S3 attenuator	0
E4act	S4 activator	0
E4deact	S4 attenuator	0
S1	Ras activator	2.88a
S2	Ras attenuator	1.08a
S3	Rap1 activator	1.1a
S4	Rap1 attenuator	1.48a
S1*	Activated form of S1	1
S2*	Activated form of S2	1
S3*	Activated form of S3	1
S4*	Activated form of S4	1
Ras-GDP	Ras-GDP	6.67a
Ras-GTP	Ras-GTP	1
Rap1-GDP	Rap1-GDP	27.27a
Rap1-GTP	Rap1-GTP	1
a These values were estimated.
