# Supplementary material for: Topological Analysis of MAPK Cascade for Kinetic ErbB Signaling
Source: PLoS One. 2008 Mar 12;3(3):e1782. doi: 10.1371/journal.pone.0001782 (PMC2262155; doi:10.1371/journal.pone.0001782)
Supplement: Table S3 — (0.02 MB XLS) [file pone.0001782.s004.xls]

## Sheet: TableS3
Table S3. Rate equations and parameter values of the input signal generator model
Reaction number	Rate Equation	Parameter values (Estimated)
		for E1 cells	for E1/4 cells
20	V20[EGF] - Km20[E1act]	V20=2.346499e-02; Km20=4.718008e-02	V20=3.506427e-01; Km20=4.598026e-02
21	V21[EGF] - Km21[E1deact]	V21=6.553112e-03; Km21=1.616105e-02	V21=2.398297e-02; Km21=5.793580e-03
22	V22[EGF] - Km22[E2act]	V22=1.050758e-02; Km22=4.314178e-03	V22=9.755381e-02; Km22=5.242420e-03
23	V23[EGF] - Km23[E2deact]	V23=2.166983e-02; Km23=1.388969e-02	V23=4.242814e-03; Km23=1.737612e-03
24	V24[EGF] - Km24[E3act]	V24=6.583399e-01; Km24=5.739180e-02	V24=4.446765e-01; Km24=3.065189e-02
25	V25[EGF] - Km25[E3deact]	V25=1.484018e-01; Km25=1.320138e-02	V25=2.150155e-02; Km25=2.070410e-03
26	V26[EGF] - Km26[E4act]	V26=3.230461e-01; Km26=5.848342e-02	V26=4.646848e-02; Km26=2.916809e-02
27	V27[EGF] - Km27[E4deact]	V27=1.192427e-01; Km27=2.730758e-02	V27=3.138163e-03; Km27=2.500918e-03
28	V28(1.0+[S1]) / (Km28+[S1])	V28=1.110361e-03; Km28=1.343881e-02
29	V29(1.0+[S1*]) / (Km29+[S1*])	V29=6.454055e-03; Km29=4.839735e+00
30	V30(1.0+[S2]) / (Km30+[S2])	V30=9.394572e-02; Km30=4.019872e+02
31	V31(1.0+[S2*]) / (Km31+[S2*])	V31=7.881238e-03; Km31=3.041891e+01
32	V32(1.0+[S3]) / (Km32+[S3])	V32=2.094448e-03; Km32=8.222474e+00
33	V33(1.0+[S3*]) / (Km33+[S3*])	V33=7.642060e-04; Km33=2.094210e+00
34	V34(1.0+[S4]) / (Km34+[S4])	V34=1.792937e+00; Km34=2.618904e+03
35	V35(1.0+[S4*]) / (Km35+[S4*])	V35=1.603114e-02; Km35=1.486519e+01
36	V36[S1*][Ras-GDP] / (Km36+[Ras-GDP])	V36=1.894994e+03; Km36=2.702895e+01
37	V37[S2*][Ras-GTP] / (Km37+[Ras-GTP])	V37=5.775292e+02; Km37=5.402641e-01
38	V38[S3*][Rap1-GDP] / (Km38+[Rap1-GDP])	V38=7.844018e+01; Km38=2.689531e+03
39	V39[S4*][Rap1-GTP] / (Km39+[Rap1-GTP])	V39=8.908700e-01; Km39=1.313458e-01
The reaction numbers correspond to those in Figure S3.
For each of the steps 20-27 in Figure S3, the constant parameters of TFM are defined by G = Km / V, T = 1 / V.
