# Supplementary material for: Topological Analysis of MAPK Cascade for Kinetic ErbB Signaling
Source: PLoS One. 2008 Mar 12;3(3):e1782. doi: 10.1371/journal.pone.0001782 (PMC2262155; doi:10.1371/journal.pone.0001782)
Supplement: Table S4 — (0.03 MB XLS) [file pone.0001782.s005.xls]

## Sheet: TableS5
Table S4. Kinetic equations comprising the input signal generator model
Left-hand side	Right-hand side
d[E1act]/dt	v20
d[E1deact]/dt	v21
d[E2act]/dt	v22
d[E2deact]/dt	v23
d[E3act]/dt	v24
d[E3deact]/dt	v25
d[E4act]/dt	v26
d[E4deact]/dt	v27
d[S1]/dt	- v28 + v29
d[S1*]/dt	v28 - v29
d[S2]/dt	- v30 + v31
d[S2*]/dt	v30 - v31
d[S3]/dt	- v32 + v33
d[S3*]/dt	v32 - v33
d[S4]/dt	- v34 + v35
d[S4*]/dt	v34 - v35
d[Ras-GDP]/dt	- v36 + v37
d[Ras-GTP]/dt	v36 - v37
d[Rap1-GDP]/dt	- v38 + v39
d[Rap1-GTP]/dt	v38 - v39
d[EGF]/dt	0
The reaction numbers correspond to those in Figure S3.
The outputs are defined by
