# Supplementary material for: Topological Analysis of MAPK Cascade for Kinetic ErbB Signaling
Source: PLoS One. 2008 Mar 12;3(3):e1782. doi: 10.1371/journal.pone.0001782 (PMC2262155; doi:10.1371/journal.pone.0001782)
Supplement: Table S6 — (0.02 MB XLS) [file pone.0001782.s007.xls]

## Sheet: Sheet1
Table S6. Kinetic equations comprising the topological model
Left-hand side	Right-hand side	Molecules
d[Raf-1]/dt	- v1 + v2 + v14	Raf-1
d[Raf-1*]/dt	v1 - v2 - v14	Activated form of Raf-1
d[B-Raf]/dt	- v3 - v16 + v4	B-Raf
d[B-Raf*]/dt	v3 + v16 - v4	Activated form of B-Raf
d[MEK]/dt	- v5 - v6 + v7	MEK
d[MEKPP]/dt	v5 + v6 - v7	Doubly phosphorylated MEK
d[ERK]/dt	- v8 + v10	ERK
d[ERKP]/dt	v8 - v10 - v9 + v11	Singly phosphorylated ERK
d[ERKPP]/dt	v9 - v11	Doubly phosphorylated ERK
d[PP2A]/dt	0	Protein phosphatase 2A
d[MKP3]/dt	0	MAPK phosphatase 3
The reaction numbers correspond to those in Figure 2.
