# Supplementary material for: Topological Analysis of MAPK Cascade for Kinetic ErbB Signaling
Source: PLoS One. 2008 Mar 12;3(3):e1782. doi: 10.1371/journal.pone.0001782 (PMC2262155; doi:10.1371/journal.pone.0001782)
Supplement: Table S7 — (0.02 MB XLS) [file pone.0001782.s008.xls]

## Sheet: Sheet1
Table S7. Rate equations and parameter values of the detailed upstream model
Reaction number	Rate equation	Parameter values (estimated)
		ki	k-i
1	(k1[EGF][E1] - k-1[EGF_E1]) / (Vm/Vcw)	0.000749	0.0277
2	k2[EGF_E1][EGF_E1] - k-2[E11]	0.00341	0.00145
3	k3[E11] - k-3[E11P]	0.0773	0.499
4	k4[E11P] / (k-4+[E11P])	0.508	7.15e-05
5	k5[E11P] - k-5[DEG1]	0.000816	0
6	k6[E11P][Shc] - k-6[E11P_Shc]	0.0089	19.8
7	k7[E11P_Shc] - k-7[E11P_ShcP]	1.12	0.925
8	k8[E11P_ShcP][GS] - k-8[E11P_ShcP_GS]	2.49E-01	0.188
9	k9[E11P_ShcP_GS] - k-9[E11P][ShcP_GS]	7.81E-02	2.59e-06
10	k10[ShcP_GS] - k-10[ShcP][GS]	0.0101	1.09
11	k11[ShcP] / (k-11+[ShcP])	0.187	252
12	k12[E11P_ShcP_GS][Ras-GDP] / (k-12+[Ras-GDP])	54	228
13	k13[Ras-GTP] / (k-13+[Ras-GTP])	2.09	27.6
14	k14[EGF_E1][E4] - k-14[E14]	0.00614	0.995
15	k15[E14] - k-15[E14P]	0.777	0.017
16	k16[E14P] / (k-16+[E14P])	3.29	0.0523
17	k17[E14P] - k-17[DEG4]	0.000107	0
18	k18[E14P][Shc] - k-18[E14P_Shc]	0.0347	0.66
19	k19[E14P_Shc] - k-19[E14P_ShcP]	0.102	0.0152
20	k20[E14P_ShcP][GS] - k-20[E14P_ShcP_GS]	9.91E-01	0.000805
21	k21[E14P_ShcP_GS] - k-21[E14P][ShcP_GS]	0.107	1.01e-05
22	k22[E14P_ShcP_GS][Ras-GDP] / (k-22+[Ras-GDP])	54	228
The reaction numbers correspond to those in Figure 6.
The ratio of the volume of incubation medium per cell (Vm) to the cytoplasmic water volume per cell (Vcw) was assumed to be Vm/Vcw = 33.3 [26].
Total concentrations were estimated as E1 = 397.6 [nM], E4 = 86.8 [nM], Shc = 15.8 [nM], GS = 1.3 [nM], and Ras-GDP = 57.4 [nM].
