# Supplementary material for: Topological Analysis of MAPK Cascade for Kinetic ErbB Signaling
Source: PLoS One. 2008 Mar 12;3(3):e1782. doi: 10.1371/journal.pone.0001782 (PMC2262155; doi:10.1371/journal.pone.0001782)
Supplement: Table S8 — (0.02 MB XLS) [file pone.0001782.s009.xls]

## Sheet: Sheet1
Table S8. Kinetic equations comprising the detailed upstream model
Left-hand side	Right-hand side	Molecules
d[EGF]/dt	-v1*(Vm/Vcw)	Epidermal Growth Factor (EGF)
d[E1]/dt	-v1*(Vm/Vcw)	EGFR
d[E4]/dt	-v14	ErbB4
d[Shc]/dt	-v6 +v11 - v18	Shc
d[ShcP]/dt	v10 - v11	Phosphorylated Shc
d[GS]/dt	-v8 + v10 - v20	Grb2-SOS complex
d[ShcP_GS]/dt	v9 - v10 + v21	ShcP-Grb2-SOS complex
d[DEG1]/dt	v5	Degraded EGFR in E11
d[DEG4]/dt	v17	Degraded EGFR in E14
d[Ras-GDP]/dt	-v12 + v13 - v21	RasGDP
d[Ras-GTP]/dt	v12 - v13 + v22	RasGTP
d[EGF_E1]/dt	v1 - v2 -v2 +v14	EGFR bound to EGF
d[E11]/dt	v2 - v3 + v4	EGFR homodimer
d[E11P]/dt	v3 - v4 -v5 -v6 + v9	Phosphorylated E11
d[E11P_Shc]/dt	v6 - v7	E11P bound to Shc
d[E11P_ShcP]/dt	v7 - v8	Phosphorylated Shc in E11P_Shc
d[E11P_ShcP_GS]/dt	v8 - v9	E11P_ShcP bound to GS
d[E14]/dt	v14 - v15 + v16	ErbB4-containing heterodimer
d[E14P]/dt	v15 - v16 - v17 -v 18 + v21	Phosphorylated E14
d[E14P_Shc]/dt	v18 - v19	E14P bound to Shc
d[E14P_ShcP]/dt	v19 - v20	Phosphorylated Shc in E14P_Shc
d[E14P_ShcP_GS]/dt	v20 - v21	E14P_ShcP bound to GS
The reaction numbers correspond to those in Figure 6.
