# Supplementary material for: Topological Analysis of MAPK Cascade for Kinetic ErbB Signaling
Source: PLoS One. 2008 Mar 12;3(3):e1782. doi: 10.1371/journal.pone.0001782 (PMC2262155; doi:10.1371/journal.pone.0001782)
Supplement: Table S9 — (0.03 MB XLS) [file pone.0001782.s010.xls]

## Sheet: Sheet1
Table S9. Search ranges for parameter estimation of the upstream model
Species	lower	upper
E1	50	1000
E4	50	1000
GS	1	200
Ras-GDP	10	150
Shc	1	200
k1	0.0001	1
k-1	0.0006	6
k2	0.0001	1
k-2	0.001	10
k3	0.01	100
k-3	0.0001	1
k4	exp(-10)	exp(10)
k-4	exp(-10)	exp(10)
k5	1e-05	50
k-5	0	0
k6	0.0009	9
k-6	0.006	60
k7	0.06	600
k-7	0.0006	6
k8	3e-05	1
k-8	0.000214	10
k9	0.0012	12
k-9	2.4e-06	0.024
k10	0.001	10
k-10	0.00021	2.1
k11	0.017	170
k-11	3.4	34000
k12	exp(-10)	exp(10)
k-12	1	1000
k13	exp(-10)	exp(10)
k-13	1	1000
k14	0.0001	1
k-14	0.001	10
k15	0.01	100
k-15	0.0001	1
k16	exp(-10)	exp(10)
k-16	exp(-10)	exp(10)
k17	1e-05	50
k-17	0	0
k18	0.0009	9
k-18	0.006	60
k19	0.06	600
k-19	0.0006	6
k20	3e-05	1
k-20	0.000214	10
k21	0.0012	12
k-21	2.4e-06	0.024
k22	exp(-10)	exp(10)
k-22	1	1000
